# Supplementary material for: Schema modes and their associations with emotion regulation, mindfulness, and self-compassion among patients with personality disorders
Source: Borderline Personal Disord Emot Dysregul. 2021 Jun 10;8:19. doi: 10.1186/s40479-021-00160-y (PMC8194201; doi:10.1186/s40479-021-00160-y)
Supplement: Supplementary file 1 — Additional file 1. [file 40479_2021_160_MOESM1_ESM.xlsx]

## Sheet: Munkalap1
Intercorrelations (Pearson) among schema modes and the subscales of DERS, CERQ, FFMQ and SCS
	1	2	3	4	5	6	7	8	9	10	11	12	13	14	15	16	17	18	19	20	21	22	23	24	25	26	27	28	29	30	31	32	33	34	35	36	37	38	39	40
Vulnerable Child (1)
Impulsive Child (2)	0,51**
Angry Child (3)	0,59**	0,68**
Undisciplined Child (4)	0,50**	0,61**	0,51**
Enraged Child (5)	0,33**	0,71**	0,62**	0,38**
Happy Child (6)	-0,60**	-0,22**	-0,33**	-0,26**	-0,13*
Compliant Surrender (7)	0,54**	0,35**	0,34**	0,39**	0,16**	-0,20**
Detached Protector (8)	0,69**	0,55**	0,55**	0,52**	0,42**	-0,51**	0,48**
Detached Self-Soother (9)	0,19**	0,16*	0,18**	0.071	0.091	-0.03	0,26**	0,16**
Self-Aggrandizer (10)	0,38**	0,53**	0,63**	0,42**	0,46**	-0,13*	0,24**	0,41**	0,25**
Bully and Attack (11)	0,31**	0,55**	0,68**	0,35**	0,53**	-0,19**	0,14*	0,40**	0,13*	0,69**
Punitive Parent (12)	0,61**	0,48**	0,39**	0,33**	0,36**	-0,34**	0,52**	0,55**	0,22**	0,24**	0,19**
Demanding Parent (13)	0,40**	0,15*	0,29**	0.025	0.074	-0.12	0,46**	0,29**	0,33**	0,30**	0,15*	0,48**
Healthy Adult (14)	-0,48**	-0,40**	-0,23**	-0,38**	-0,24**	0,56**	-0,31**	-0,35**	0.11	-0.064	-0,17**	-0,42**	0.08
Self-blame CERQ (15)	0,33**	0,16**	0.08	0,14*	0.008	-0,12*	0,40**	0,22**	0,17**	0.082	-0.072	0,51**	0,39**	-0,20**
Acceptance CERQ (16)	0,13*	0.06	0,15*	0.097	0.065	0.027	0,17**	0,13*	0.04	0.06	0.05	0.019	0.094	0.085	0,14*
Rumination CERQ (17)	0,30**	0,23**	0,30**	0,13*	0.095	-0.061	0,23**	0,12*	0.11	0,26**	0,14*	0,18**	0,25**	-0,20**	0,29**	0,15*
Positive refocusing CERQ (18)	-0,40**	-0,27**	-0,20**	-0,30**	-0,17**	0,32**	-0,23**	-0,26**	0.076	-0.097	-0.063	-0,30**	-0,12*	0,37**	-0,24**	0,15*	-0,15*
Planning CERQ (19)	-0,22**	-0,24**	-0.073	0,21**	-0,20**	0,27**	-0,16**	-0,21**	0.118	0.047	-0.089	-0,30**	0.101	0,45**	-0.007	0.112	0.11	0,46**
Positive reappraisal CERQ (20)	-0,32**	-0,19**	-0.08	-0,25**	-0.09	0,35**	-0,20**	-0,26**	0.089	0.012	0.001	-0,28**	0.001	0,40**	-0,17**	0,14*	0.026	0,54**	0,65**
Perspective taking CERQ (21)	-0,2**	-0,16**	-0,14*	-0,15*	-0.11	0,28**	-0.083	-0,232**	0.072	-0.055	-0.068	-0,18**	-0.029	0,28**	0	0,26**	0.006	0,53**	0,48**	0,61**
Catastrophizing CERQ (22)	0,43**	0,23**	0,37**	0,21**	0,14*	-0,17**	0,28**	0,26**	0.056	0,26**	0,19**	0,23**	0,30**	-0,17**	0,30**	0,16**	0,43**	-0,20**	-0.02	-0,16**	-0,05
Other-blame CERQ (23)	0,2**	0,34**	0,48**	0,26**	0,33**	-0.05	0.09	0,16*	-0.077	0,33**	0,36**	0.031	0.07	-0.026	-0.085	0,37**	0,24**	-0,04**	0.1	0.009	-0.01	0,37**
Non-accept DERS (24)	0,41**	0,17**	0,18**	0,15*	0.04	-0,19**	0,42**	0,29**	0,17**	0,15*	0.07	0,40**	0,40**	-0,24**	0,41**	0.07	0,39**	-0,21**	-0.099	-0,13*	0.03	0,38**	0.08
Goals DERS (25)	0,51**	0,41**	0,43**	0,40**	0,35**	-0,25**	0,39**	0.39	0.08	0,32**	0,29**	0,34**	0,3**	-0,34**	0,27**	0.1	0,39**	-0,40**	-0,23**	-0,26**	-0,20**	0,42**	0,22**	0,43**
Impulse DERS (26)	0,47**	0,62**	0,50**	0,34**	0,56**	-0,20**	0,35**	0,45**	0,13*	0,36**	0,34**	0,42**	0,22**	-0,38**	0,26**	0.14	0,34**	-0,35**	-0,26**	-0,22**	-0,13*	0,33**	0,29**	0,38**	0,69**
Lack of awareness DERS (27)	0.09	0.1	0.03	0,14*	0,14*	-0,23**	0,16**	0,31**	0.013	-0.108	0.074	0,22**	-0.077	-0,30**	0.111	-0.06	-0,31**	-0,21**	-0,34**	-0,34**	-0,31**	-0.059	-0.117	-0.026	-0.019	0.06
Lack of clarity DERS (28)	0,31**	0,26**	0,21**	0,26**	0,19**	-0,29**	0,33**	0,44**	0.15	0.06	0,17**	0,31**	0.08	-0,43**	0,16**	0.03	0,14*	-0,18**	-0,24**	-0,23**	-0,13*	0.11	-0.01	0,30**	0,21**	0,30**	0,48**
Strategy DERS (29)	0,61**	0,42**	0,43**	0,35**	0,22**	-0,34**	0,52**	0,46**	0,18**	0,30**	0,21**	0,49**	0,41**	-0,37**	0,47**	0.07	0,47**	-0,46**	-0,30**	-0,39**	-0,22**	0,49**	0.15	0,61**	0,65**	0,60**	0,02**	0,28**
Observation FFMQ (30)	0,12*	-0.04	0,17**	0.01	0.03	-0.01	0.06	0.06	0.07	0,17**	0.05	0.03	0,13*	0.06	0.11	0,14*	0,24**	0,16**	0,28**	0,24**	0,23**	0.07	0.13	0.12	0.06	0.02	-0,27**	-0.07	0.11
Description FFMQ (31)	-0,34**	-0,18**	-0,16*	-0,24**	-0,14*	0,35**	-0,37**	-0,44**	-0.08	-0.04	-0,18**	-0,33**	-0,16*	0,43**	-0,21**	-0,07	-0.05	0,25**	0,26**	0,28**	0,26**	-0.1	0.05	-0,19**	-0,25**	-0,21**	-0,47**	-0,57**	-0,24**	0,14*
Mindful Action FFMQ (32)	-0,57**	-0,51**	-0,44**	-0,56**	-0,36**	0,34**	-0,44**	-0,55**	-0,11	-0,28**	-0,28**	-0,42**	-0,21**	0,51**	-0,26**	-0,13*	-0,28**	0,34**	0,27**	0,30**	0,17**	-0,39**	-0,2**	-0,37**	-0,49**	-0,50**	-0,21**	-0,44**	-0,54**	-0,04	0,39**
Non-judgment FFMQ (33)	-0,50**	-0,28**	-0,29**	-0,25**	-0,16**	0,28**	-0,39**	-0,38**	-0,21**	-0,24**	-0,14*	-0,53**	-0,4**	0,34**	-0,40**	-0.098	-0,40**	0,21**	0.06	0.1	-0.06	-0,33**	-0.056	-0,58**	-0,41**	-0,40**	0.1	-0,26**	-0,58**	-0,21**	0,14*	0,48**
Non-reactive FFMQ (34)	-0,21**	-0,23**	-0,15*	-0.095	-0.118	0,19**	-0.06	-0.07	0.018	-0.124	-0.102	-0,16**	-0.06	0,22**	-0.05	0,16**	-0,15*	0,32**	0,25**	0,19**	0,25**	-0.123	-0.038	-0.07	-0,19**	-0,23**	0.06	0.03	-0,25**	0,25**	-0.03	0.07	0.1
Self kindness SCS (35)	-0,42**	-0,16**	-0.11	-0,23**	-0.075	0,41**	-0,37**	-0,35**	-0.038	-0.034	-0.004	-0,47**	-0,3**	0,40**	-0,38**	0.05	-0.049	0,50**	0,34**	0,42**	0,37**	-0,18**	0.074	-0,28**	-0,27**	-0,28**	-0,33**	-0,26**	-0,40**	0,22**	0,35**	0,27**	0,27**	0,22**
Self-Judgement SCS (36)	0,49**	0,24**	0,25**	0,19**	0.078	-0,26**	0,49**	0,35**	0,20**	0,21**	0,14*	0,59**	0,58**	-0,31**	0,54**	0.051	0,35**	-0,27**	-0,15*	-0,27**	-0,14*	0,32**	0.015	0,5**	0,46**	0,38**	0.03	0,20**	0,58**	0,13*	-0,21**	-0,36**	-0,56**	-0,16**	-0,50**
Common Humanity SCS (37)	-0,29**	-0,18**	-0.116	-0,20**	-0.058	0,31**	-0,18**	-0,25**	0.009	-0.092	-0.015	-0,28*	-0.076	0,32**	-0,24**	0,16*	0.03	0,54**	0,41**	0,55**	0,52**	-0.095	0.009	-0.1	-0,27**	-0,23**	-0,29**	-0.12	-0,31**	0,33**	0,25**	0,23**	0.07	0,36**	0,55**	-0,28**
Isolation SCS (38)	0,59**	0,26**	0,32**	0,34**	0.12	-0,39**	0,39**	0,44**	0.112	0,28**	0,14*	0,38**	0,34**	-0,28**	0,40**	0,14*	0,33**	-0,33**	-0,19**	-0,32**	-0,16**	0,44**	0,13*	0,44**	0,49**	0,37**	-0.02	0,18**	0,59**	0,17**	-0,22**	-0,42**	-0,49**	-0,13*	-0,36**	0,57**	-0,31**
Mindfulness SCS (39)	-0,30**	-0,27**	-0,16**	-0,28**	-0,18**	0,24**	-0,26**	-0,26**	0.068	-0.09	-0,13*	-0,31**	-0.057	0,41**	-0,22**	0.088	0.02	0,48**	0,44**	0,49**	0,48**	-0,20**	-0.032	-0.1	-0,32**	-0,32**	-0,41**	-0,24**	-0,35**	0,25**	0,34**	0,39**	0.09	0,35**	0,57**	-0,24**	0,56**	-0,22**
Overidentification SCS (40)	0,52**	0,52**	0,51**	0,41**	0,36**	-0,22**	0,37**	0,39**	0,25**	0,45**	0,29**	0,43**	0,35**	-0,26**	0,36**	0.014	0,38**	-0,37**	-0.12	-0,25**	-0,20**	0,35**	0,24**	0,40**	0,57**	0,60**	-0.03	0,16*	0,66**	0,17**	-0.1	-0,50**	-0,52**	-0,24**	-0,30**	0,57**	-0,30**	0,57**	-0,34**
Means	34.9772	24.3688	27.6084	18.7643	17.7414	28.1825	21.8365	24.2814	13.4791	24.6616	18.2167	26.3536	34.6578	33.8099	3.3346	2.6055	3.2101	1.9914	3.0418	2.5	2.37	2.84	2.12	3	3.5521	3	2.76	2.55	3.37	3.03	3.21	3.13	2.9	2.41	2.24	3.56	2.5	3.73	2.72	3.56
SD	11.6048	8.88244	9.87724	5.59695	9.11513	7.12946	5.96362	9.31984	3.91398	8.43133	6.79825	10.3489	9.19866	7.4497	0.94289	0.64982	0.94092	0.82695	1.00079	0.92	0.87	1.03	0.82	1	0.92	0.98	0.82	0.92	0.95	0.76	0.97	0.82	0.85	0.66	0.9	0.9	0.87	0.9	0.82	0.88
