# Supplementary material for: Schema modes and their associations with emotion regulation, mindfulness, and self-compassion among patients with personality disorders
Source: Borderline Personal Disord Emot Dysregul. 2021 Jun 10;8:19. doi: 10.1186/s40479-021-00160-y (PMC8194201; doi:10.1186/s40479-021-00160-y)
Supplement: Supplementary file 2 — Additional file 2. [file 40479_2021_160_MOESM2_ESM.xlsx]

## Sheet: Salgo Ella adatok SMI Erzelem s
Groups	Code	Age	Gender	Education	SCIDII1	SCIDII2	SCIDII3	SCIDII4	SCIDII5	SCIDII6	SCIDII7	Avoidant	SCIDII8	SCIDII9	SCIDII10	SCIDII11	SCIDII12	SCIDII13	SCIDII14	SCIDII15	Dependens	SCIDII16	SCIDII17	SCIDII18	SCIDII19	SCIDII20	SCIDII21	SCIDII22	SCIDII23	SCIDII24	Obsessive	SCIDII25	SCIDII26	SCIDII27	SCIDII28	SCIDII29	SCIDII30	SCIDII31	SCIDII32	Passive-aggressive	SCIDII33	SCIDII34	SCIDII35	SCIDII36	SCIDII37	SCIDII38	SCIDII39	SCIDII40	Depressive
0	0101	41	1	5	1	1	1	1	1	1	1	7	1	0	1	0	0	0	0	0	2	1	1	0	1	1	1	1	0	1	7	0	0	1	1	0	0	1	0	3	0	0	1	1	0	0	0	1	3
2	0102	37	1	3	0	0	1	1	1	1	1	5	0	0	0	0	0	1	0	0	1	0	1	0	1	1	0	1	1	1	6	1	0	0	0	0	0	1	0	2	1	0	1	1	0	0	1	1	5
2	0103	29	2	8	1	1	1	1	0	1	0	5	0	1	1	0	0	1	1	1	5	1	1	1	1	1	1	0	1	1	8	1	1	0	1	0	1	1	1	6	1	1	1	1	1	1	1	1	8
1	0104	24	2	2	1	1	0	1	1	1	1	6	0	1	0	1	0	1	1	1	5	0	0	0	1	1	0	0	0	1	3	1	0	0	0	0	1	1	0	3	1	1	1	1	0	1	1	1	7
2	0105	40	2	3	0	1	1	1	1	1	1	6	0	1	1	1	0	1	0	1	5	0	0	0	1	0	0	0	0	1	2	0	0	0	0	0	1	0	1	2	1	1	1	1	0	0	1	1	6
0	0107	40	2	3	1	1	0	1		1	1	5	1	1	1	0	0	1		1	5	1	1	0	1	0	1	1	1	1	7	1	0		0	0	1	1	0	3	1	1	1	1	1	1	1	1	8
0	0108	65	2	6	0	0	0	0	0	0	1	1	0	1	1	1		1	0	1	5	1	0	0	0	0	0	0	1	1	3	0	0	0	0	0	0	0	1	1	1	1	1	1	0	0	1	1	6
0	0109	52	2	6	0	1	1	0	0	1	1	4	1	1	1	0		0	0	1	4	1	1	1		1	1	0	0	1	6	0	1	1	0	0	0	0	0	2	1	1	1	1	1	0	1	1	7
2	0110	30	2	8	0	1	0	1	1	1	1	5	0	0	0	0	0	0	1	0	1	0	0	0	0	1	0	0	0	1	2	1	0	0	0	0	0	0	1	2	0	0	1	1	1	0	0	1	4
4	0111	37	2	3	0	0	0	1	1	1	0	3	1	1	0	0	1	0	1	0	4	1	1	0	1	0	1	0	0	1	5	0	1	1	1	0	0	0	0	3	0	1	1	1	1	0	0	1	5
4	0202	18	2	2	0	1	0	1	0	0	1	3	1	1	0	1	0	0	1	1	5	0	1	0	1	1	0	0	0	1	4	0	1	1	1	0	1	1	1	6	1	1	1	1	1	1	1	1	8
2	0204	62	1	3	0	0	0	1	1	0	0	2	0	1	0	0	0	0	0	0	1	1	1	1	0	1	0	0	1	1	6	0	0	1	1	1	1	0	0	4	0	0	0	1	1	0	0	0	2
0	0206	38	1	8	0	0	0	0	0	0	0	0	0	0	0	1	0	1	0	0	2	1	1	1	1	1	1	0	1	1	8	0	0	1	1	0	0	0		2	1	1	1	1	1	1	1	1	8
0	0207	31	1	6	0	0	0	0	1	0	0	1	0	1	0	1	1	0	0	0	3	1	0	0	0	1	0	1	0	1	4	0	0	1	0	0	0	0	0	1	0	0	0	0	0	0	0	0	0
0	0208	26	1	7	0	0	0	0	1	1	0	2	0	1	0	0	1	0	0	0	2	1	0	0	1	0	1	0	0	1	4	0	0	1	0	0	0	0	0	1	0	0	1	1	1	0	1	1	5
0	0209	42	1	6	1	0	0	0	1	0	1	3	0	1	0	0	0	0	0	0	1	0	1	0	0	0	0	0	1	1	3	0	1	0	0	1	0	0	0	2	1	0	1	1	0	0	0	0	3
0	0210	50	2	3	0	0	0	0	1	1	1	3	0	0	0	1	0	1	0	0	2	0	1	0	0	1	0	1	1	1	5	1	1	0	1	0	0	1	1	5	1	1	1	1	1	1	1	1	8
0	0211	31	2	4	1	0	0	0	1	0	1	3	0	0	0	0	0	0	0	0	0	0	0	0	0	1	1	0	1	1	4	0	0	0	0	0	0	0	0	0	0	0	0	0	0	0	0	0	0
0	0213	33	1	8	1	1	0	1	1	0	0	4	1	1	1	0	0	1	0	0	4	1	1	0	1	1	1	0	1	0	6	1	1	1	1	0	0	1	1	6	0	0	1	1	1	0	0	0	3
4	0217	26	2	2	1	1	0	0	0	0	1	3	1	1	0	1	0	1	1	1	6	0	1	0	0	1	1	0	1	1	5	0	0	1	1	0	1	1	0	4	1	1	1	1	0	1	1	1	7
0	0218	24	1	3	1	1	0	1	1	1	0	5	0	1	0	0	0	0	0	1	2	0	0	0	1	0	0	0	1	1	3	1	1	0	0	0	1	1	0	4	1	1	1	1	1	1	1	0	7
0	0301	25	2	4	0	0	0	1	1	1	0	3	0	1	0	0		0	0	0	1	1	1	1	0	0	0	0	0	0	3	0	0	0	0	0	0	0	0	0	0	0	0	1	0	0	0	1	2
2	0302	61	2	2	0	0	0	0	0	0	1	1	0	0	1	1	0	1	1	1	5	1	0	0	1	0	1	0	0	0	3	1	0	1	0	0	0	1	1	4	0	0	0	0	0	0	0	0	0
1	0303	46	2	2	1	1	1	1	0	1	1	6	1	0	0	0	0	1	0	0	2	0	1	1	1	1	1	1	1	0	7	0	1	1	1	1	0	0	1	5	1	1	1	1	0	1	1	1	7
2	0304	53	2	2	0	0	0	1	1	1	1	4	0	0	1	1	1	1	0	1	5	1	1		0	1	1	0	0	1	5	0	0	1	0	0	0	1	0	2	1	0	1	1	0	0	0	1	4
0	0305	40	1	8	0	0	0	0	1	1	0	2	0	0	0	1	0	0	0	0	1	0	0	0	1	1	0	0	1	1	4	0	0	1	0	0	0	0	0	1	1	1	1	1	0	0	0	1	5
0	0306	52	2	3	1	0	1	0	1	0	1	4	0	1	0	1	0	0	0	0	2	0	0	0	0	1	1	0	0	0	2	0	0	1	1	0	0	1	0	3	0	1	1	1	0	1	1	1	6
0	0307	24	1	2	0	1	0	1	1	1	0	4	0	1	0	1	0	1	1	1	5	0	0	0	0	1	0	0	0	1	2	0	1	1	0	0	0	1	1	4	0	1	1	1	0	1	0	1	5
0	0308	44	2	3	0	0	1	0	1	0	0	2	0	0	1	0	0	0	0	0	1	1	0	0	1	0	1	1	0	1	5	0	0	0	0	0	0	1	0	1	0	0	0	1	0	1	1	1	4
0	0310	27	1	7	0	0	0	1	1	1	0	3	0	1	0	0	0	1	1	1	4	0	0	0	1	0	1	0	1	1	4	0	0	1	1	1	1	1	1	6	0	1	1	1	1	0	0	0	4
0	0311	49	2	2	1	1	0	1	1	1	1	6	0	1	0	1	0	0		0	2	1	1	0	1	1	1	0	0	1	6	0	0	1	0		0	1	0	2	1	1	1	1	0	0	0	1	5
2	0313	28	1	3	0	1	0	1	1	1	0	4	0	1	0	1	0	0	0	1	3	1	1	0	1	0	0	1	1	1	6	0	0	1	1	1	1	1	0	5	1	1	1	1	1	1	1	1	8
0	0314	38	1	3	1	1	0	1	1	1	1	6	0	1	1	1	0	0	0	1	4	0	1	0	0	0	0	1	1	1	4	1	0	1	1	0	0	1	1	5	1	1	1	1	0	0	0	1	5
0	0315	63	1	3	0	0	1	0	0	1	0	2	0	0	0	0	1	1		1	3	1	0	0	0	1	1	0	0	0	3	1	0	0	1	1	0	1	0	4	1	1	1	1	0	0	1	1	6
2	0316	54	2	3	1	1	1	1	1	0	0	5	0	0	1	0	0	1	0	0	2	1	1	1	1	1	1	1	1	1	9	0	0	1	1	0	0	1	1	4	1	1	1	1	1	1	1	1	8
2	0401	23	2	2	1	1	1	1	1	1	1	7	1	1	1	0	0	0	0	0	3	1	1	1	1	1	1	1	1	1	9	0	0	1	0	1	1	1	1	5	1	1	1	1		1	1	1	7
1	0402	26	2	3	1	1	0	1	1	1	0	5	1	1		1	0	0	1	1	5	0	1	0	0	1	0	0	1	1	4	1		1	1	0	1	1	0	5	1	1	1	1	1	1	1	1	8
2	0403	24	2	4	0	0	0	1	1	1	0	3	0	0	0	0	0	1	1	1	3	1	1	1	1	1	1	0	1	0	7	0	0	1	1	0	0	1	1	4	0	1	1	1	1	0	0	1	5
0	0404	36	1	3	1	1	1	1	1	0	1	6	1	1	1	1	1	1	1	0	7	0	1	0	1	1	1	0	0	1	5	0	1	1	0	0	1	1	1	5	0	0	0	1	1	1	1	1	5
4	0405	28	2	3	1	1	0	0	1	0	1	4	0	1	0	1	0	0	0	1	3	1	0	0	0	0	1	0	1	0	3	0	0	1	1	0	0	1	1	4	1	1	1	1	1	1	0	1	7
0	0406	42	2	3	1	1	1	1	1	1	1	7	1	1	1	1	0	1	1	1	7	0	1	0	1		1	0	0	1	4	1	0	1	0	0	1	1	1	5	1	1	1	1	1	0	1	1	7
2	0408	25	2	3	0	0	1	1	0	1	0	3	0	1	0	0	0	0	0	0	1	1	0	0	1	0	1	0	1	1	5	0	0	1	0	0	1	1	1	4	0	0	1	1	0	0	0	1	3
0	0409	58	2	8	1	1	1	0	1	0	1	5	0	0	0	1	0	0	0	0	1	0	0	0	1	0	0	0	0	0	1	0	1	1	1	0	1	1	0	5	1	1	1	1	0	0	0	0	4
0	0410	37	2	6	1	1	1	1	1	1	1	7	0	0	1	0	0	0	1	1	3	1	1	0	1	1	1	0	0	1	6	1	0	1	1	0	1	1	1	6	1	1	1	1	1	1	1	1	8
2	0411	41	1	5	1	1	1	1	1	1	1	7	1	0	1	0	1	0	0	1	4	1	1	1	1	0	1	0	0	1	6	1	1	1	1	0	0	1	1	6	0	1	1		1	1	0	1	5
4	0412	20	1	2	1	1	1	1	1	0	0	5	0	1	0	1	0	0	1	1	4	0	1	0	0	1	0	0	1	1	4	1	1	1	0	1	0	1	1	6	1	1	0	1	0	1	1	1	6
0	0413	39	2	8	0	0	0	1	0	0	0	1	0	0	1	0	0	0	0	0	1	1	1	0	0	1	1	0	1	1	6	0	0	0	0	0	0	0	0	0	1	0	1	1	0	0	0	1	4
1	0416	48	2	5	1	1	1	1	1	1	1	7	0	0	1	1	0	1	0	1	4	0	0	0	1	0	0	0	1	1	3	1	1	1	1	1	1	1	0	7	1	0	1	1	1	1	1	1	7
0	0418	27	1	4	1	0	0	1	0	0	0	2	1	1	0	1	0	1	0	1	5	1	1	0	1	1	1	0	1	1	7	1	1	1	1	0	1	1	1	7	1	1	1	1	1	0	1	1	7
0	0419	41	2	2	1	1	1	1	1	1	1	7	0	1	1	1	0	0	0	1	4	0		1	1	1	0	0	0	1	4	0	1	1	1	0	1	1	1	6	1	1	1	1	0	1	1	1	7
2	0504	51	2	2	1	1	1	1	0	1	0	5	0	1	1	1	1	0	0	1	5	1	1	0	0	1	1	0	0	0	4	1	0	1	0	0	0	1	0	3	1	1	1	1	0	0	1	1	6
0	0505	58	2	2	0		1		1	1	1	4	0	1	1	1	0	0	0	0	3	1	0	0	0	1	1	0	1	1	5	0	0	1	0	0	0	1	0	2	1	1	1	1	0	0	1	1	6
0	0506	21	2	3	1	1	1	1	1	1	0	6	0	1	0	0	0	0	0	1	2	1	1	0	1	0	1	0	0	1	5	0	0	1	1	1	0	0	1	4	1	1	1	1	1	0	0	1	6
0	0507	34	2	6	1	1	0	1	1	1	1	6	1	1	1	1	1	1	1	0	7	1	1	1	1	1	0	1	0	1	7	1	1	1	0	0	1	1	0	5	1	1	1	1	0	0	1	1	6
1	0508	22	2	2	1	1	1	1	1	1	0	6	1	1	0	1	0	1	1	1	6	1	0		0	1	0	0	1	0	3		1	1	1	0	1	1	1	6	1	0	1	1	1	0	0	1	5
0	0509	50	1	7	0	0	0	0	0	0	0	0	0	0	0	0	0	1	1	1	3	0	0	0	1	0	0	1	1	1	4	0	0	0	0	0	0	1	0	1	1	0	1	1	0	0	1	1	5
0	0510	36	2	6	0	0	0	0	0	0	0	0	0	0	0	0	0	0	0	0	0	1	0	0	1	0	1	0	0	1	4	0	0	1	1	0	0	1	1	4	1	0	0	1	1	0	0	0	3
0	0511	28	1	6	1	1	1	1	1	1	1	7	0	0	0	1	0	0	0	0	1	1	1	1	1	0	1	0	1	1	7	0	0	1	1	1	1	1	1	6	1	1	1	1	1	1	1	1	8
2	0512	52	2	8	0	1	1	0	1	1	0	4	0	0	1	0	0	1	1	1	4	1	1	1	1	1	1	0	0	1	7	0	1	1	1	1	1	1	1	7	1	0	0	1	1	1	1	1	6
1	0513	31	2	6	1	1	1	1	1	0	0	5	0	1	1	1	0	0	0	1	4	0	1	1	0	1	1	0	0	1	5	0	0	1	0	0	1	1	0	3	1	1	1	1	0	1	0	1	6
0	0514	27	1	3	0	0	1	0	1	0	0	2	0	1	1	1	1	0	1	0	5	0	0	0	1	0	1	0	1	0	3	1	0	1	0	1	0	0	0	3	0	0	0						0
0	0601	43	2	4	0	0	0	1	1	1	1	4	1	1	1	1	0	1	1	1	7	0	1	0	0	1	1	0	0	0	3	0	0	1	0	0	0	1	0	2	1	1	1	1	1	1	1	1	8
0	0602	49	1	6	0	0	0	1	1	0	0	2	1	1	0	1	1	0	0	1	5	0	1	0	0	1	1	0	0	1	4	1	1	0	0	0	0	1	1	4	0	1	1	1	0	0	0	1	4
0	0603	25	2	8	0	0	0	0	1	1	1	3	1	1	1	1	0	1	0	1	6	0	1	0	1	1	1	0	1	1	6	0	0	1	0	0	0	1	0	2	1	1	1	1	0	0	0	0	4
4	0605	20	2	7	0	0	0	1	0	0	0	1	0	0	0	0	0	1	1	0	2	0	0	0	1	0	1	0	1	1	4	0	1	1	1	0	0	0	1	4	0	0	0	1	1	0	0	0	2
0	0606	26	2	7	0	0	0	0	0	0	0	0	0	1	1	0	0	0	0	0	2	1	0	0	0	0	0	0	0	0	1	1	0	0	0	0	1	1	0	3	0	0	1	1	0	0	0	1	3
0	0608	58	2	8	0	0	0	0	0	0	1	1	0	0	0	0	0	0		1	1	1	0	0	1	1	1	0	1	0	5	0	0	0	0	1	0	0	0	1	0	0	0	0	0	1	0	1	2
2	0609	36	2	8	0	0	0	0	0	0	0	0	0	0	0	0	0	0	0	0	0	0	0	0	1	0	1	0	1	1	4	0	0	0	0	0	0	1	0	1	0	0	1	1	1	0	0	1	4
4	0610	25	2	5	1	1	1	1	1	1	1	7	1	1	0	0	0	0	1	1	4	0	0	0	0	1	0	0	1	1	3	1	1	1	1		1	1	0	6	1	1	1	1	1	1	1		7
0	0611	60	2	6	0	1	1	1	1	0	0	4	1	1	1	1	1	0	0	0	5	1	1		1	1	0	0	0	1	5	0	0	1	1	0	1	1	0	4	1	1	1	1	0	0	1	1	6
0	0613	55	1	6	1	1	1	0	1	1	1	6	0	0	1	1	0	0	0	0	2	0	0	0	1	0	0	0	0	1	2	0	0	1	1	0	0	0	1	3	1	1	1	1	0	0	0	1	5
2	0614	64	2	2	1	1	1	1	0	1	1	6	1	1	1	0	0	1	0	0	4	0	1	0	1	1	0	1	1	1	6	0	1	0	0	0	1	1	0	3	1	1	1	1	0		1	1	6
0	0615	18	1	2	1	1	1	0	1	1	1	6	1	1	0	1	0	1	1	1	6	0	0	0	0	1	0	1	0	0	2	0	1	1	0	0	0	1	0	3	1	1	0	1	0	0	0	1	4
0	0623	29	2		1	1	1	1	0	1	0	5	0	1	1	1	1	1	1	1	7	1	1	1	1	1	1	1	1	1	9	0	1	1	1	1	1	1	0	6	1	1	1	1	1	1	0	1	7
0	0701	36	2	3	0	0	0	0	0	0	0	0	0	0	0	0	1	0	0	0	1	0	0	0	1	0	1	0	1	1	4	0	0	0	0	1	0	0	0	1	0	0	0	0	1	0	0	1	2
0	0702	38	1	3	0	0	1	1	0	0	1	3	0	1	1	1	0	0	0	0	3	1	1	1	1	1	1	0	1	1	8	1	0	0	0	0	1	1	0	3	0	1	1	1	1	0	1	1	6
4	0703	29	2	3	1	1	1	1	1	0	0	5	0	1	0	1	0	1	0	1	4	0	1	0	1	1	1	0	1	1	6	0	1	1	0	0	1	1	0	4	1	1	1	1	1	0	1	1	7
2	0704	31	2	8	0	0	0	0	0	0	0	0	0	1	0	0	0	0	0	0	1	1	1	0	1	0	1	0	1	0	5	0	1	0	0	0	0	0	0	1	0	0	0	0	0	0	0	1	1
0	0705	21	1	3	0	1	0	0	1	1	0	3	1	0	0	1	0	0	0	0	2	1	1	0	1	0	1	0	0	1	5	0	0	0	0	0	0	1	0	1	1	1	1	1	0	0	0	1	5
1	0706	52	2	3	0	1	1	1	1	1	1	6	0	0	1	0	1	0	0	0	2	1	0	1	0	0	0	0	0	0	2	0	0	1	0	0	0	1	0	2	1	1	1	1	0	0	1	0	5
4	0707	21	2	3	0	1	1	1	1	1	1	6	1	1	1	1	0	1	1	0	6	1	1	0	1	0	1	1	1	1	7	1	1	1	1	0	0	1	1	6	1	1	1	1	1	1	1	1	8
0	0708	35	2	6	0	0	0	0	0	0	0	0	0	0	0	0	0	1	0	0	1	0	0	0	1	1	0	0	0	1	3	0	1	0	0	0	1	1	0	3	1	0	1	1	0	0	0	1	4
0	0709	35	1	8	1	1	1	1	1	1	1	7	1	1	0	1	0	0	1	0	4	1	1	1	1	0	1	0	1	1	7	1	1	1	1	1	1	1	1	8	1	0	1	1	1	0	0	0	4
1	0710	18	1	2	1	0	0	1	1	0	1	4	1	1	0	0	0	1	0	1	4	1	1	0	0	1	0	0	0	1	4	0	1	0	0	0	1	1	0	3	1	1	1	1	1	1	1	1	8
0	0711	18	1	2	0	0	0	0	0	0	0	0	0	0	0	0	0	0	0	0	0	0	0	0	0	0	0	0	1	1	2	0	0	0	1	0	0	0	0	1	0	0	0	0	0	0	0	0	0
2	0712	48	1	2	1	1	1	1	1	1	1	7	1	1	1	1	0	1	0	1	6	1	0		0	1	1	1	1	1	6	0	0			1	1	1	0	3	1	1	1	1	1	1	1	1	8
0	0714	44	2	8	1	0	0	0	0	0	1	2	0	0	0	0	0	0	0	0	0	0	0	0	0	1	0	0	1	1	3	0	1	0	0	0	0	0	0	1	0	1	1	0	0	0	0	1	3
1	0801	28	2	2	1	1	1	1	1	1	1	7	1	1	1	1	0	1	1	1	7	1	1	0	1	1	1	1	1	1	8	1	1	1	1	0	1	1	0	6	1	1	1	1	1	1	1	1	8
0	0802	20	2	3	0	0	0	1	0	0	1	2	1	0	1	1	0	1	1	1	6	1	0	0	1	0	0	0	0	0	2	1	0	0	0	0	1	1	0	3	0	1	1	1	1	0	1	1	6
1	0803	20	2	2	1	1	1	1	1	1	1	7	1	1	1	1	0	1	1	1	7	1	1	0	1	0	1	1	1	1	7	0	0	1	1	0	1	1	0	4	1	1	1	1	0	1	1	1	7
0	0804	72	2	3	0	0	0	0	1	0	0	1	0	0	0	0	0	0	0	1	1		0	0	0	1	1	0	1	1	4	0	0	1	0	0	0	1	0	2	0	0	1	1	1	0	1	0	4
2	0805	34	2	1	1	0	1	1	1	1	0	5	0	1	0	0	0	0	0	1	2	0	0	0	0	1	0	0	0	0	1	0	0	0	0	0	0	1	0	1	0	0	1	1	0	0	0	0	2
1	0806	54	2	3	1	1	1	1	1	0	1	6	0	0	1	0	0	0	0	0	1	1	1	0	1	1	1	0	1	1	7	0	0	1	1	0	1	1	1	5	1	1	1	1	1	1	1	1	8
0	0807	28	2	3	1	1	0	1	1	1	0	5	1	1	1	0	1	0	1	1	6	0	0	1	1	1	1	0	1	1	6	1	0	1	1	1	1	1	0	6	0	1	1	1	1	1	1	1	7
0	0808	42	2	2	0	0	0	0	0	0	0	0	0	1	0	0	1	0	0	1	3	1	0	0	1	1	1	0	0	1	5	1	0	0	0	0	0	0	0	1	0	0	0	1	0	0	0	0	1
0	0811	32	2	8	1	1	0	1	1	1	1	6	1	1	1	1	0	1	1	1	7	1	1	0	1	0	1	0	0	1	5	1	1	1	0	0	1	1	0	5	1	1	1	1	0	1	1	1	7
1	0812	21	2	2	1	1	1	1	1	1	0	6	0	1	0	1	0	0		0	2	1	1	0	1	1	0	0	0	1	5	0	1	1	0	0	0	0	1	3	1	1	1	1	1	0	1	1	7
2	0813	39	1	3	0	0	0	1	0	0	1	2	1	0	0	1	0	0	0	1	3	1	1	0	1	1	1	0	1	1	7	0	0	1	1	1	0	1	0	4	1	0	1	1	1	1	1	1	7
2	0901	51	2	3	1	0	0	1	0	0	0	2	0	0	0	0	0	0	0	0	0	0	1	0	1	1	1	0	1	1	6	0	1	1	1	1	0	1	1	6	0	0	1	1	1	1	0	1	5
2	0902	35	1	6	1	1	0	1	1	1	0	5	0	0	0	0	0	0	0	0	0	1	0	1	1	0	1	1	1	1	7	0	0	1	1	1	1	1	1	6	1	1	1	1	1	1	1	1	8
0	0903	44	2	5	0	0	0	1	1	1	0	3	1	1	1	1	0	1	1	0	6	0	1	0	1	1	1	1	1	1	7	1	1	1	0	1	1	1	0	6	1		1	1	0	0	0	1	4
4	0904	29	2	7	1	1	1	1	1	1	1	7	1	1	1	1	0	0	1	1	6	0	0	0	0	1	1	0	0	0	2	0	1	1	1	0	0	0	1	4	1	1	1	1	0	0	1	1	6
4	0905	19	2	3	0	1	0	1	0	1	1	4	1	0	1	1	0	0	0	0	3	0	1	0	1	1	0	0	1	1	5	1	1	1	1	1	1	1	1	8	1	0	1	1	1	1	0		5
0	0906	19	2	3	0	0	0	0	1	1	1	3	1	0	1	1	0	0	0	1	4	1	0	0	0	1	0	1	0	1	4	0	0	1	0	0	1	1	1	4	1	1	1	1	1	1	1	1	8
1	0907	58	2	6	1	1	1	1	1	1	1	7	0	1	1	1	1	0	1	1	6	0	0	1	1	0	1	0	1	1	5	1	1	1	0	0	1	1	0	5	1	1	1	1	0	0	1	1	6
0	0908	31	2	8	1	0	0	0	1	0	0	2	0	1	0	0	0	1	1	1	4	0	0	0	1	1	0	0	0	1	3	0	1	0	0	0	1	1	0	3	1		1	1	0	0	0	0	3
0	0909	36	1	5	1	1	1	1	1	1	0	6	0	1	0	0	0	1	1	1	4	1	1	0	1	0	1	1	0	1	6	0	0	1	1	0	1	1	0	4	1	1	1	1	0	1	1	1	7
0	0910	67	2	2	1	1	0	1	1	1	1	6	1	1	1	1	1	0	0	0	5	1	1	1	1		1	1	0	1	7	1	1	1	1		0	0	1	5			1	1	0	0	1	1	4
0	0912	50	2	3	1	0	1	1	1	1	1	6	1	0	1	1	0	0	1	1	5	0	0	0	1	0	1	1	0	1	4	0	0	1	0	1	0	1	0	3	0	1	1	1	0	0	1	0	4
4	0913	29	2	5	0	1	0	1	0	1	0	3	1	1	0	0	1	1	1	1	6	1	1	0	0	1	1	0	1	1	6	0	1	1	0	0	0	1	1	4	1	1	0	1	1	0	1	0	5
0	0914	39	2	6	1	1	1	1	1	1	1	7	1	1	1	1	0	1	1	1	7	0	0	0	1	1	0	0	0	1	3	1	1	1	1	1	1	1	1	8	1	1	1	1	1	0	1	1	7
0	1001	18	1	2	1	1	0	1	1	1	0	5	0	1	0	0	0	0	0	0	1	1	1	1	1	0	1	0	1	1	7	0	0	1	0	0	0	1	0	2	1	1	1	1	1	1	0	1	7
2	1002	61	1	3	0	0	1	1	1	1	1	5	0	0	0	0	0	1	0	1	2	1	1	0	0	1	1	0	0	1	5	1	0	0	0	1	0	1	0	3	1	0	1	1	0	1	1	0	5
4	1003	20	1	2	1	1	1	1	1	1	1	7	0	0	0	0	0	0	1	0	1	1	1	0	1	0	1	0	1	1	6	0	1	0	0	0	1	1	0	3	1	1	0	1	0	1	1	1	6
1	1004	26	1		0	0	1	1	0	0	0	2	0	1	1	1	0	1	1	1	6	0	0	0	1	0	0	0	0	1	2	1	1	0	0	0	0	1	0	3	1	1	1	1	1	0	0	1	6
0	1005	50	1	8	0	0	0	0	0	0	0	0	0	0	0	0	1	1	0	0	2	0	0	0	1	1	1	0	1	1	5	0	0	1	1	1	0	0	0	3	0	0	0	1	1	0	0	1	3
0	1006	53	2	3	0	0	0	0	0	0	0	0	0	0	0	0	1	0	0	0	1	1	0	0	1	0	0	0	0	0	2	0	0	0	0	0	0	0	0	0	0	0	0	0	0	0	0	0	0
0	1007	26	2	8	0	0	1	0	0	0	0	1	0	0	0	0	1	0	1	0	2	0	0	0	0	1	1	0	1	0	3	0	0	1	0	0	0	0	0	1	0	0	0	1	1	0	0	1	3
0	1008	51	1	8	0	1	1	0	1	0	0	3	1	1	0	1	0	0	1	0	4	0	1	0	0	0	0	1	0	0	2	0	0	0	0	0	0	1	0	1	0	1	0	1	0	0	0	1	3
0	1009	66	2	3	1	1	0	1	1	0	1	5	0	0	0	1	1	0	1	1	4	0	1	0	0	1	1	0	1	1	5	0	0	0	0		0	1	0	1	1	1	1	1	1	1	1	1	8
0	1010	49	2	2	0	0	0	0	0	0	1	1	0	1	0	0	1	0	0	0	2	1	0	0	0	0	1	0	1	1	4	0	0	0	0	0	0	1	0	1	0	0	0	1		1	0	0	2
1	1012	49	2	8	0	0	0	1	1	0	1	3	1	0	1	1	0	1	1	1	6	0	0	0	1	0	0	0	0	0	1	0	1	0	0	0	1	1	0	3	1	1	1	1	0	0	0	1	5
0	1013	39	1	2	0	0	1	0	1	1	0	3	0	0	0	0	0	1	0	0	1	0	0	0	0	0	0	1	0	0	1	0	1	0	0	0	0	1	0	2	1	0	0	1	0	0	0	1	3
0	1014	40	2	2	0	0	0	1	1	1	1	4	0	1	1	1	0	1	0	1	5	1	1	0	0	0	0	1	0	1	4	0	0	1	0	0	0	1	0	2	0	1	1	1	0	0	0	0	3
2	1015	21	1	2	0	0	1	1	1	0	0	3	0	1	1	1	0	1	1	1	6	0	1		1	0	1	0	1	1	5	1	1	1	1	1	1	1	1	8	1	1	1	1	1	1	1	1	8
0	171101	37	1	4	1	0	0	0	1	0	1	3	0	1	0	1	0	1	1	0	4	0	0	0	0	0	0	0	1	1	2	1	1	1	1	1	0	1	0	6	0	0	1	1	0	0	0	1	3
2	171102	49	2	3	0	0	1	0	1	0	0	2	0	0	0	0	0	0	0	0	0	1	0	1	1	0	1	0	1	1	6	0	0	1	0	0	0	1	0	2	1	1	1	1	0	1	1	1	7
0	171103	48	2	8	0	1	0	1	1	0	1	4	0	0	0	1	0	0	0	0	1	0	0	0	0	0	0	0	0	1	1	0	0	0	0	0	0	1	0	1	1	0	1	0	0	0	0	1	3
4	171104	29	1	5	0	0	0	1	0	0	0	1	0	0	0	1	0	0	1	0	2	0	1	0	1	0	0	0	0	1	3		1	1	1	1	0	0	1	5	1	1	1	1	1	0	1	1	7
1	171105	32	2	6	1	1	1	1	1	1	1	7	0	1	0	1	0	0	0	1	3	1	1	0	0	1	0	0	0	1	4	0	0	1	0	0	1	1	0	3	1	1	1	1	1	1	1	1	8
0	171107	48	1	8	0	0	0	1	0	0	1	2	0	0	1	1	0	1	0	1	4	0	1	1	1	0	0	1	0	0	4	1	1	1	0	0	1	1	1	6	1	1	1	1	0	0	0	1	5
2	171108	44	2	2	0	0	1	0	1	1	1	4	0	1	0	0	1	0	0	0	2	1	1	1	0	1	0	0	1	1	6	0	0	1	1	0	0	1	1	4	1	1	1	1	0	0	0	1	5
0	171109	48	1	6	0	0	0	1	0	0	1	2	0	1	1	1	0	0	0	1	4					0	0	0	0	0	0	0	1	0	0	0	0	0	1	2	0	0	0	0	1	0	0	0	1
0	171110	42	2	7	1	1	0	0	1	0	0	3	0	1	0	0	0	0	0	0	1	0	1	1	0	0	1	0	0	0	3	0	0	0	0	0	0	0	1	1	0	0	1	0	0	0	0	1	2
2	171111	32	2	8	0	1	1	1	1	1	1	6	0	1	0	0	0	0	0	1	2	1	1	1	1	0	1	1	0	1	7	0	0	1	0	1	1	0	0	3	1	1	1	1	1	1	1	1	8
1	171112	34	2	6	1	1	0	0	0	1	1	4	0	0	0	1	0	1	1	1	4	1	0	0	1	1	0	0	1	1	5	0	0	1		0	1	1	0	3	1	0	1	1	1	0	1	1	6
0	171113	24	2	3	0	0	0	0	0	0	0	0	0	0	0	0	0	0	0	0	0	0	0	0	0	0	0	0	0	0	0	0	0	0	0	0	0	1	0	1	1	1	1	1	0	0	0	0	4
2	171114	54	2	6	1	1	1	1	1	1	1	7	1	1	1	1	0	1	1	1	7	1	0	0	0	0	0	0	1	1	3	1	1	1	1	0	1	1	1	7	1	1	1	1	1	0	1		6
2	171115	39	1	6	0	1	0	1	1	0	1	4	0	0	0	1	0	0	0	0	1	0	1	0	1	1	1	1	0	1	6	0	0	0	0	0	0	0	0	0	1	0	1	1	0	0	0	1	4
0	171116	52	2	8	1	1	0	1	1	1	1	6	0	0	1	1	0	1	0	1	4	1	1	1	1	1	0	0	0	0	5	0	0	0	0	0	1	1	0	2	0	0	1	1	0	0	0	1	3
0	171117	39	1	3	0	0	0	1	0	0	1	2	0	1	1	0	1	0	0	0	3	0	1	1	0	0	1	0	0	0	3	1	1	1	0	0	0	1	0	4	0	0	1	1	0	0	0	0	2
0	171118	31	1	6	0	1	1	1	1	0	0	4	1	1	1	1	0	0	0	0	4	0	1	0	1	1	0	0	0	1	4	0	1	1	0	0	0	0	0	2	1	1	1	1	1	0	1	1	7
1	171201	38	2	6	1	1	1	1	1	1	0	6	0	1	1	0	0	1	0	0	3	1	0	0	1	0	1	0	0	1	4	0	0	1	1	0	0	0	0	2	1	1	1	1	1	0	1	1	7
0	171204	50	2	3	1	1	1	1	1	0	0	5	0	1	0	0	0	0	0	1	2	1	1	0	1	0	1	1	1	1	7	1	0	1	0	1	0	1	1	5	1	0	1	1	1	1	1	1	7
0	171207	49	2	6	0	0	0	1	1	0	0	2	0	0	0	0	0	0	0	0	0	0	0	0	1	1	1	0	0	0	3	0	0	1	0	0	0	1	1	3	0	0	1	1		0	0	0	2
2	171209	35	1	6	1	1	1	1	1	0	1	6	0	0	1	1	1	0	0	0	3	1	1	1	1	1	1	0	1	1	8	1	0	1	0	1	0	0	1	4	1	1	1	1	1	0	0	1	6
2	171212	58	2	3	0	1	0	1	0	1	1	4	1	1	0	1	1	1	1	1	7	0	0	0	1	0	0	0	0	1	2		0	1	1	0	0	1		3	0	1	1	1	0	0	1	0	4
0	180101	66	2	8	1	0	0	0		0	0	1	0	0	1	0	0	0	0	1	2	1	0	0		1	1	0	0	0	3	0	0	0	0	0	0	0		0	0	0	0	0	1	0	0		1
0	180102	22	2	3	1	0	0	1	1	1	1	5	0	1	1	1	0	0	0	0	3	1	1	1	1	0	1	0	0	0	5	0	0	1	1	0	1	1	1	5	1	1	1	1	0	0	1	1	6
0	180103	27	1	4	1	1	1	1	1	1	1	7	0	1	1	0	0	1	0	1	4	0	0	0	1	0	1	1	0	1	4	1	0	0	0	0	1	1	0	3	1	1	1	1	1	0	0	1	6
1	180104	23	2	2	0	1	1	1	1	1	1	6	0	0	0	1	0	0	1	1	3	1	1	1	0	0	1	0	0	1	5	0	0	0	0	0	0	0	0	0	1	1	1		0	0	1	1	5
1	180105	52	1	8	1	1	0	1	1	1	1	6	1	0	1	1	0	1	1	1	6	0	1	1	1	1	1	1	1	1	8	1	1	1	1	1	1	1	0	7	1	1	1	1	1	1	1	1	8
4	180106	25	2	7	1	1	0	1	1	0	0	4	0	0	1	0	0	0	0	0	1	0	0	0	1	0	1	0	1	1	4	0	1	0	1	0	0	0	1	3	0	1	0	1	1	0	0	1	4
1	180107	26	2	8	0	0	0	1	0	1	0	2	0	1	1	1	0	1	1	1	6	0	1	0	0	0	1	0	0	1	3	1	1	1	0	1	1	0	1	6	0	1	1	1	1	1	0	1	6
0	180108	24	2	8	0	0	1	1	1	1	1	5	0	0	0	1	0	0	0	0	1	1	1	1	1	0	1	1	0	1	7	1	0	1	0	0	0	0	1	3	0	1	1	1	0	0	1	1	5
0	180109	53	2	3	1	1	1	1	1	1	1	7	1	1	1	1	0	0	0	1	5	0	1	0	1	1	0	1	0	0	4	0	0	1	0	0	0	1	0	2	1	1	1	1	0	1	1	1	7
1	180110	42	2	8	1	0	0	1	0	0	0	2	0	1	0	1	0	1	1	1	5	1	0	0	0	1	0	0	0	1	3	1	1	1	1	0	1	0	1	6	1	1	1	1	0	0	1	1	6
2	180111	36	1	6	1	0	0	0	0	0	0	1	0	0	0	0	1	0	0	0	1	0	1	0	1	1	0	1	1	1	6	1	1	1	1	1	1	1	0	7	1	0	0	1	1	1	0	1	5
1	180201	21	2	3	1	1	1	1	0	1	0	5	1	1	1	1	0	0	1	1	6	1	1	0	1	1	0	0	0	1	5	0	1	1	1	0	0	1	1	5	0	1	1	1	1	0	1	1	6
0	180202	25	1	2	1	0	0	1	1	1		4	0	1	0	0	1	0	0	0	2	0	0	0	1	0	0	0	1	1	3	1	1	0	0	0	0	1	0	3	1	1	1		1	0	0	1	5
0	180203	30	2	6	0	0	0	0	0	0	1	1	0	1	0	0	0		0	0	1	1	0	1	0	0	1	0	0	1	4	0	0	0	0	0	0	0		0	0	0	1		0	0	0	1	2
0	180204	43	1	2	0	0	0	0	1	0	0	1	0	1	0	0	0	0	0	0	1	1	0	0	0	0	1	0	0	0	2	0	0	1	0	0	0	0	0	1	0	0	1		0	0	0	1	2
2	180205	22	2	4	0	1	0	1	1	1	0	4	0	1	0	0	0	0	0	0	1	1	1	1	1	1		1	1	0	7	0	0	1	0	0	0	1	0	2	1	1	1		1	0	1	1	6
1	180206	23	2	3	0	1	1	1	1	1	0	5	0	0	0	0	0	1	0	0	1	1	1	1	1	0	1	1	0	1	7	0	0	1	1	1	0	0	1	4	1	1	1	1	1	1	0	1	7
4	180207	24	2	4	0		0	1	0	0		1			1	0	0	0	1		2		0	1	1		1	0	0	1	4	0	0		0	0	1	1	0	2	1	1	1	1	0	1	1		6
2	180208	23	1	3	1	0	0	1	1	1	1	5	0	0	0	1	0	0	0	0	1	1	1	1	1	1	1	1	1	1	9	0	0	1	0	0	0	1	0	2	0	0	1		0	1	1	1	4
1	180209	21	2	2	1	1	1	1	1	1	1	7	0	1	1	1	0	0	0	1	4	0	0	0	0	1	0	1	0	1	3	1	1	0	1	0	0	1	0	4	1	1	0		1	0	0	1	4
0	180210	29	2	3	0	0	1	1	1	0	1	4	1	0	1	1	1	1	0	1	6	0	1	1	0	1	1	1	0	1	6	0	0	1	1	0	1	1	0	4	1	0	1	0	1	0	1	1	5
1	180211	24	2	3	1	1	0	1	1	1	1	6	1	1	0	1	0	1	1	1	6	0	1	0	1	1	1	0	1	1	6	1	1	1	0	0		1	0	4	1	1	1		0	1	1	1	6
0	180213	50	1	6	0	0	0	0	1	1	1	3	0	0	0	1	0	0	0	0	1	0	0	0	0	1	0	0	1	0	2	0	1	1	0		0	1	0	3	1	0	1		1	0	1	1	5
0	180214	43	2	8								0									0										0									0									0
0	180215	31	2	3	1	1	1	1	1	1	0	6	0	1	0	1	1	0	1	0	4	0	1	0	0	1	1	0	1	1	5	0	1	1	1	0	0	1	1	5	1	1	1	1	0	1	1	0	6
4	180216	51	2	5	0	0	0	0	0	0	0	0	0		0	0	1	0	0	1	2		1	1	1	1	1	0	0	1	6	0	0			0	0	1	1	2	1	0	1		1	1		1	5
2	180217	47	2	4	0	0	1	1	1	1	1	5	1	0	1	1	0	0	0	0	3	1	1	1	1	1	1	1	1	1	9	0	1	1	1	0	0	1	0	4	1	1	1		1	1	1	1	7
0	180218	38	1	2	1	1	0	1	1	0	0	4	0	0	0	0	0	0	0	1	1	0	0	0	0	1	0	0	0	1	2	1	0	1	0	0	1	0	1	4	0	0	0		0	0	0	1	1
2	180219	24	2	6	0	0	0	1	0	0	1	2	1	1	1	1	1	1	1	1	8	1	1	0	1	1	1	0	0	1	6	1	0	1	1	1	1	1	0	6	1	1	1		0	1	1	1	6
0	180220	33	2	2	0	0	0	0	0	0	0	0	0	0	0	0	0	1	0	0	1	1	0	0	0	1	1	0	1	1	5	0	0	0	0	0	1	1	0	2	0	0	1		0	0	0	0	1
0	180301	43	1	2	0	0	1	1	1	1	1	5	0	0	0	1	0	0	0	1	2	1	1	0	1	1	1	1	1	1	8	1	1	1	1	1	1	1	0	7	1	1	1	1	1	1	1	1	8
0	180302	36	2	5	0	0	1	0	1	1	0	3	0	0	1	1	0	0	0	0	2	1	0	0	1	1	1	0	0	1	5	1	1	0	0	0	0	0	0	2	0	0	1	0	1	0	0	0	2
2	180303	40	1	5	0	0	0	0	0	0	1	1	0	0	1	1	0	1	0	1	4	1	1	0	1	0	1	1	1	1	7	1	1	1	0	1	0	1	1	6	1	1	1	1	1	0	1	1	7
0	180304	37	2	8	0	0	0	1	1	1	1	4	0	1	1	0	0	0	1	0	3	1	1	0	0	1	0	0	1	1	5	0	0	0	0	0	0	0	0	0	0	0	1	1	0	0	0	1	3
1	180305	18	2	3	1	1	1	1	1	1		6	1	1	1	1	1	0	0	0	5	1	1	1	1	1	0	0	0	1	6	1	0	1	1	0	0	0	1	4	0	1	0	1	1	1	0	1	5
0	180306	45	2	3	0	0	0	1	1	0	0	2	0	1	0	1	0	1	0	0	3	0	0	0	1	1	1	0	0	1	4	0	1	1	0	0	1	1	0	4	1	0	1	1	0	0	1	1	5
2	180307	35	2	6	0	0	0	1	1	0	1	3	1	1	0	1	0	1	1	1	6	0	0	0	1	0	1	0	0	1	3	1	1	0	0	0	1	1	0	4	0	1	1	0	1	0	0	1	4
0	180308	29	2	2	1	1	0	0	1	1	0	4	0	1	0	1	1	0	1	1	5	0	1	0	1	0	1	0	1	1	5	0	0	1	1	1	0	0	0	3	1	1	1	1	1	1	0	1	7
0	180309	41	2	5	0	0	0	1	0	1	0	2	0	1	0	0	1	0	0	0	2	1	1	0	0	0	1	0	0	0	3	0	1	1	0	0	0	1	0	3	0	1	0	1	1	1	0	0	4
0	180310	33	1	5	0	1	1	1	1	1	0	5	0	0	1	0	0	0	0	0	1	0	0	0	1	1	1	0	0	0	3	1	1	1	0	1	0	1	0	5	1	1	1	1	0	1	1	1	7
0	180311	22	2	3	0	1	0	1	1	1	0	4	1	1	1	0	0	1	1	1	6	1	1	0	1	0	1	0	1	1	6	0	0	1	1	0	0	1	0	3	1	1	1	1	1	1	1	1	8
2	180312	53	2	6	1	0	0	1	1	1	1	5	0	1	1	0	0	1	0	1	4	0	0	0	1	0	1	1	0	1	4	0	1	1	0	0	0	0	0	2	1	1	1	1	0	0	1	1	6
1	180313	35	2	6	1	1	1	1	1	1	1	7	0	1	1	1	0	1	1	1	6	1	1	0	1	1	0	0	0	1	5	0	0	1	1	1	1	0	0	4	1	1	1	1	1	0	0	1	6
4	180314	40	2	5	0	0	0	0	1	1	0	2	0	0	0	1	1	0	0	1	3	1	1	0	0	0	1	1	0	1	5	1	0	0	0	0	0	1	0	2	1	1	1	1	1	0	1	1	7
2	180315	58	1	3	0	0	0	0	1	0	1	2	1	0	1	1	0	1	0	0	4	0	1		1	0	0	0	0	0	2	0	1	0	0	0	0	1	0	2	1	1	1	1	0	1	0	1	6
2	180316	22	2	3	1	0	1	1	1	0	1	5	0	1	0	1	0	0	0	1	3	0	1	0	1	1	0	1	1	1	6	0	0	0	0	0	0	1	1	2	0	0	1	1	1	0	0	1	4
2	180317	52	2	3	0	0	1	1	1	1	0	4	0	1	1	1	0	0	0	0	3	0	0	0	1	1	1	1	0	1	5	0	1	1	0	0	0	0	0	2	0	1	1	1	0	1	1	1	6
0	180318	29	1	5	0	0	0	0	0	0	0	0	0	0	0	0	0	0	0	0	0	1	1	0	0	0	0	0	1	1	4	1	0	0	1	0	0	0	1	3	0	0	0	1	1	0	0	1	3
1	180401	34	2	5	1	1	1	1	0	1	0	5	1	0	0	0	0		1	0	2		1		0	0	0	1	1	0	3	0	0	0	1	1	0	0	0	2	0	0	0		0	0	0	1	1
0	180402	20	2	2	0	0	0	0	1	0	0	1	0	0	0	0	0	1	0	0	1	0	0	0	0	1	1	0	0	1	3	0	0	0	0	0	0	1	0	1	0	0	0	0		0	0	1	1
1	180403	29	2	5	1	1	0	1	1	0	1	5	0	1	1	1	0	1	1	1	6	0	1	0	1	1	1	0	1	1	6	1	0	0	0	1	1	1	1	5	0	0	1	1	1	0	0	1	4
0	180404	43	1	3	0	0	0	0	0	1	1	2	0	0	1	1	0	1	0	1	4	0	0	0	0	1	1	1	0	1	4	0	1	1	0	0	1	1	1	5	1	0	1	1	0	0	1	1	5
0	180405	22	1	2	1	1	1	1	1	1	1	7	0	1	1	0	0	0	0	1	3	0	0	0	0	0	0	0	0	1	1	1	0	1	0	0	1	0	0	3	1	1	1	1	0	1	1	1	7
2	180406	49	2	5	0	0	1	0	0	1	1	3	0	1	1	1	1	0	0	1	5	1	0	1	0	1	0	0	0	1	4	0	1	1	0	0	1	0	0	3	0	1	1	1	0	0	0	0	3
0	180407	51	2	3	1	1		0	1	1	0	4	0	1	0	1	0	1	0	1	4	0	1	0	1	1	1	1	1	1	7	1	1	0	1	0	0	1	1	5	1	1	1	1		0	1	1	6
2	180408	38	2	2	0	0	0	0	0	0	1	1	0	0	0	1	0	0	0	0	1	1	0	1	0	0	1	0	0	1	4	0	0	1	0	0	0	0	1	2	0	0	0	1		0	0	0	1
0	180409	32	1	3	0	0	0	0	0	0	0	0	0	1	0	1	0	0	0	1	3	1	0	0		1	0	0	0	0	2	0	0	1	0	1	1	1	0	4	0	0	0	0	0	0	0	0	0
0	180410	53	2	8	0	0	0	0	1	1	0	2	0	0	1	1	0	1	1	1	5	0	0	0	1	1	1	0	0	1	4	0	0	1	1	0	1	1	0	4	1	1	1	1	0	0	1	1	6
2	180411	45	1	8	0	0	1	1	1	1	1	5	0	0	1	0	0	0	0	0	1	1	1	0	1	0	1	1	0	1	6	0	1	1	0	0	0	1	0	3	1	1	1	1	0	0	0	1	5
0	180412	54	2	3	0	0	0	1	1	1	1	4	1	1	1	1	0	1	0	1	6	1	1	1	1	1	1	0	0	1	7	0	1	1	0	0	0	1	0	3	0	1	1	1	1	0	1	1	6
2	180413	43	2	3	0	0	0	1	0	1	1	3	1	1	1	1	0	1	1	1	7	1	1	1	0	0	1	0	1	1	6	0	0	1	0	0	1		1	3	1	1	1	1	0	0	1	1	6
1	180414	33	2	3	1	1	1	1	1	1	0	6	0	1	0	0	1	0	0	0	2	1	1	0	1	0	1	0	0	1	5	0	0	1		0	1	1	0	3	1	1	1	1		0	0	1	5
2	180415	41	2	2	0	0	1	1	1	0	1	4	0	1	1	1	0	1	1	1	6	1	1	0	1	1	1	0	0	1	6	0	0	0	0	0	1	1	1	3	1	0	1	1	1	1	1	1	7
2	180417	23	2	5	1	1	0	1	1	1	1	6	1	0	1	1	0	1	1	1	6	1	1		1	0	1	0	1	1	6	1	1	1	0	0	1	1	0	5	0	1	1	1	1	1	1	1	7
0	180418	25	2	2	1	1	0	1	1	1	1	6	0	1	1	1	0	0	1	1	5	0	1	0	0	1	0	0	1	1	4	0	0	0	0	0	0	1	1	2	1	1	1	1	0	0	1	1	6
0	180501	43	2	2								0									0										0									0									0
0	180502	24	1	3	1	1	1	1	1	1	1	7	1	1	0	1	0	0	0	1	4	0	1	0	0	0	0	0	1	1	3	0	0	1	1	0	1	1	1	5	1	1	1		1	0	1	1	6
0	180503	23	1	5	1	0	0	0	0	0	0	1	0	1	0	1	0	0	0	0	2	1	0	0	1	0	0	0	1	0	3	1	1	1	0	0	0	0	0	3	0	0	1	0	1	0	0	0	2
0	180504	67	2	4	0	0	1	1	1	0	1	4	0	1	1	1	0	0	1	1	5	0	0	0	1	0	0	0	0	1	2	0	1	1	0	0	0	1	0	3	1	1	1	1	0	0	0	1	5
0	180505	18	2	2	0	0	0	1	0	0	0	1	1	1	0	0	0	0	1	0	3	0	1	0	0	1	1	0	0	1	4	0	1	0	0	1	0	0	0	2	1	1	1		0	1	0	1	5
2	180506	22	1	3	0	1	1	1	0	0	1	4	1	1	0	0	0	1	1	1	5	0	1	0	1	0	0	0	1	1	4	1	1	1	1	0	0	1	1	6	0	1	1		1	0	0	1	4
4	180507	25	2	7	0	0	1	1	0	1	0	3	0	0	1	0	1	0	0	0	2	0	1	0	1	1	1	0	1	1	6	1	1	1	0	0	0	1	1	5	1	1	1	1	0	1	1	1	7
2	180508	25	1	4	1	1	1	1	1	1	1	7	0	1	0	1	0	0	0	1	3	1	1	0	1	0	1	0	1	1	6	0	1	1	0	1	0	0	0	3	1	0	1	1	0	0	0	1	4
0	180509	37	1	4	0	0	0	1	0	1	0	2	0	0	0	0	0	0	0	0	0	0	0	0	0	0	1	0	0	1	2	0	0	0	0	0	0	0	0	0	0	0	0		1	0	0	0	1
0	180510	25	2	3	0	1	1	0	1	0	0	3	0	1	0	0	0	0	0	0	1	0	1	0	0	0	1	1	1	1	5	0	1	1	0	1	1	1	1	6	1	1	1		0	1	1	1	6
1	180511	27	2	8	0	1	0	1	1	1	1	5	0	0	0	0	0	0	0	0	0	1	0	0	1	0	0	0	1	1	4	0	0	0	0	0	1	1	0	2	1	0	1	0	0	0	0	1	3
0	180512	36	2	6	1	1	1	1	1	1	1	7	1	1	1	1	1	1	1	1	8	1	1	0	1	1	1	1	0	1	7	0	0	1	0	0	0	1	1	3	1	1	1	1	1	0	1	1	7
0	180513	24	2		0	1	1	1	0	1	0	4	1	1	1	1	0	1	1	0	6	1	1	1	0	1	0	1	1	1	7	0	0	1	0	0		0	0	1	1	1	1		0	0	1	1	5
0	180515	34	2	4	1	1	0	0	0	0	0	2	0	0	0	0	1	0	0	0	1	1	0	0	0	1	1	0	1	1	5	0	0	1	0	1	0	1	0	3	1	0	1	1	0	0	0	1	4
0	180516	42	1	2	1	1	1	1	0	1	0	5	1	1	1	1	0	1	1	1	7	0	0	0	1	1	0	0	1	1	4	0	1	1	1	1	0		1	5	1	1	1	1	1	1	1	1	8
4	180517	57	2	5	0	0	0	1	0	1	1	3	0	0	0	1	0	1	1	1	4	0	1		0	1	0	0	0	1	3	0	0	1	1		0	1	0	3	1	1	1	1	0	0	1	1	6
4	180518	19	2	1	0	0	1	0	1	0	0	2	0	0	0	0	0	0	0	0	0	0	0	0	0	1	1	0	1	1	4	0	1	1	1	0	0	1	1	5	1	0	1		0	1	1	1	5
1	180519	22	2	7	0	0	0	1	0	1	0	2	1	1	1	1	1	1	1	1	8	0	1	0	1	1	1	0	0	1	5	1	1	1	0	0	0	1	1	5	1	1	1	1	0	0	1	1	6
0	180521	42	2	2	0	1	1	1	1	1	1	6	1	0	1	1	1	1	0	0	5	0	1	1	1	0	0	0	0	1	4	1	1	1	0	1	0	0	1	5	1	1	1	1	0	0	0	1	5
0	180701	23	2	7	0	1	0	0	1	1	0	3	0	1	1	1	0	0	0	1	4	0	1	0	0	0	0	0	0	1	2	0	1	0	0	0	0	0	0	1	1	1	1	1	0	0	1	1	6
4	180702	28	1	3	1	1	1	1	1	0	1	6	0	0	0	1	0	0	0	0	1	1	1	0	0	0	1	0	1	0	4	1	1	1	1	1	0	1	1	7	1	1	1	1	0	1	1	1	7
0	180703	47	2		0	0	0	0	0	0	0	0	0	0	0	0	1	0	0	0	1	1	1	0	0	0	1	0	0	1	4	0	0	0	0	0	0	0	0	0	0	0	0	1	0	0	0	0	1
1	180704	22	2	2	0	0	0	1	1	1	1	4	0	1	1	0	1	0	0	0	3	0	1	0	1	1	1	0	1	1	6	1	1	1	1	1	1	1	0	7	1	1	1	1	1	1	1	1	8
0	180705	42	2	6	0	0	0	0	1	0	0	1	0	0	0	0	0	0	0	0	0	1	1	1	0	1	0	1	1	0	6	1	0	0	1	1	0	0	0	3	0	0	0	1	0	0	0	0	1
1	180706	43	2	3	0	1	0	1	1	1	1	5	1	1	1	1	1	0	1	1	7	0	1	0	1	1	1	1	0	0	5	1	0	0	0	0	0	1	1	3	1	1	1	1	0	0	0	1	5
0	180707	22	2	7	0	0	0	1	1	1	0	3	1	1	1	1	1	0	0	0	5	1	0	0	0	1	0	0	0	0	2	0	1	1	0	0	0		0	2	1	0	1	1	0	0	0	1	4
4	180708	32	2	6	1	1	0	1	0	1	1	5	0	1	1	1	0	1	1	1	6	0	0	0	0	1	1	0	0	1	3	1	0	0	1	1	0	1	1	5	1	1	1	1	1	1	1	1	8
0	180709	28	2	3	1	1	1	1	1	1	1	7	1	1		0	0	0	0	0	2	0	0	1	1	1		1	1	0	5	0	0	0	0	0	1	1	0	2	1	1	1	1	0	0	0	1	5
1	180710	38	2	2	0	1	0	1	1	0	1	4	0	1	1	1	1	1	0	1	6	0	0	0	0	0	1	0	0	1	2	0	0	1	0	0	1	1	0	3	0	0	1	1	0	0	1	0	3
0	180711	63	2	8	0	0	0	0		0	0	0	0	0	0	0	0	0	0	0	0	0	0	1	1	1	1	1	1	0	6	0	0	1	0	0	0	0	0	1	0	0	0	0	1	0	0	0	1
2	180712	43	1	8	1	0	0	1	1	1	0	4	1	1	1	1	0	1	0	1	6	1	1	0	1	1	0	0	1	1	6	0	1	1	1	0	0	1	0	4	0	0	1	1	1	0	0	1	4
0	180713	31	1	3	1	0	0	0	1	1	0	3	0	1	0	0	0	0	1	1	3	0	1	0	0	0	0	0	1	1	3	1	0	0	1	0	0	1	0	3	1	1	0	1	1	1	1	1	7
0	180715	23	2	8	0	0	0	0	1	0	1	2	0	1	0	1	0	1	1	1	5	0	1	0	1	1	1	0	0	1	5	0	0	0	0	0	0	0	0	0	0	0	1	1	1	1	1	1	6
0	180716	37	2	5	0	0	0	1	1	1	0	3	1	0	1	1	0	0	0	0	3	1	1	1	1	0	0	0	1	1	6	1	0	1	1	0	1	1	0	5	1	1	1	1	1	0	1	1	7
0	180717	25	1	3	1	1	0	0	1		0	3	0	0	0	0	0	0	0	0	0	1	0	1	1	0	0	0	0	1	4	0	0	1	0	0	1	0	1	3	1	0	1	1	1	0	1	1	6
4	180718	36	1	3	0	0	0	0	0	0	1	1	0	1	0	0	0	0	1	0	2	1	1	0	1	1	1	1	1	1	8	0	1	1	1	1	1	1	0	6	1	0	0	1	1	0	1	0	4
0	180802	42	2	8	0	0	1	1	0	1	0	3	0	1	1	0	0	1	1	1	5	1	0	0	1	1	1	0	0	0	4	0	0	1	0	1	0	1	0	3	1	1	1	1	1	0	0	1	6
4	180803	25	2	8	0	0	0	0	1	1	0	2	0	1	0	0	0	0	0	0	1	0	0	1	0	1	1	1	1	0	5	1	1	0	0	1	0	0	0	3	1	1	1	1	0	0	0	1	5
0	180804	38	1	8	0	0	0	0	0	0	0	0	0	0	0	0	0	0	0	0	0	1	0	0	1	1	0	0	0	0	3	0	0	0	0	0	0	0	0	0	0	0	1	1	1	0	0	1	4
1	180805	35	2	8	0	0	0	1		1	0	2	0	0	1	0	1	0	0	0	2	1	0	1	1	0	1	1	0	0	5	1	0	0	0	0	0	0	0	1	1	0	1	1	0	0	0	1	4
4	180807	33	1	4	1	1	0	0	1	0	0	3	1	0	1	1	0	1	0	1	5	1	0	0	1	1	1	0	0	0	4	1	0	1	0	1	1	0	0	4	1	1	1	0	1	1	0	1	6
0	180808	34	2	8	1	1	0	1	1	0	0	4	0	1	0	1	0	1	0	0	3	1	1	1	1	1	1	0	1	1	8	0	1	1	1	0	0	1	1	5	0	1	1	1	1	0	0	1	5
4	180809	42	2	8	0	0	0	0	0	1	1	2	0	0	0	0	0	0	0	0	0	1	1	1	1	1	0	0	0	0	5	0	0	0	0	0	1	1	1	3	1	1	1	1	0	0	0	0	4
0	180810	44	2	8	0	0	1	0	1	0	1	3	0	0	0	0	0	0	0	0	0	0	0	0	0	1	0	0	1	1	3	0	0	0	0	0	0	0	0	0	0	1	1	0	0	0	0	1	3
2	180811	43	1	3	0	0	0	1	0	1	1	3	0	0	1	1	0	1	1	1	5	0	0	0	1	1	1	1	0	1	5	0	0	0	0	0	1	1	1	3	0	1	1	1	0	0	0	1	4
2	180812	57	2	6	1	0	0	0	1	1	1	4	0	1	1	1	0	1	0	1	5	1	1	1	1	1	1	0	0	1	7	1	0	1	0	0	0	1	0	3	1	1	1	1	1	0	0	1	6
4	180813	22	1	4	1	1	1	1	0	0	1	5	0	1	0	0	1	1	0	1	4	1	1	1	1	0	1	0	1	1	7	1	1	1	1	1	1	1	0	7	1	0	1	1	1	0	1	1	6
2	180814	20	2	4	0	1	1	1	1	1	1	6	1	1	1	0	0	0	0	1	4	1	0	1	1	0	0	1	0	1	5	0	0	1	1	0	0	0	0	2	1	1	0	1	0	0	1	1	5
4	180815	22	2	2	1	1	1	0	0	1	0	4	0	1	1	0	0	0	0	0	2	0	0	0	1	0	0	0	1	1	3	0	0	1	0	0	0	1	0	2	0	0	1	1	0	0	0	1	3
0	180816	47	1	6	0	1	1	1	1	1	1	6	0	0	1	1	0	1	0	1	4	0	0	0	0	1	0	1	1	1	4	1	1	1	1	0	0	0	0	4	1	1	1	1	1	0	1	1	7
0	180818	22	2	5	1	1	1	1	1	1	0	6	0	1	0	0	0	0	0	0	1	1	1	0	0	1	1	0	0	1	5	0	1	1	1	0	0	1	0	4	1	1	1	1	1	1	1	1	8
[truncated: 507 more columns]
